# Supplementary material for: Non-Ventilated Patients with Spontaneous Pneumothorax or Pneumomediastinum Associated with COVID-19: Three-Year Debriefing across Five Pandemic Waves
Source: J Pers Med. 2023 Oct 15;13(10):1497. doi: 10.3390/jpm13101497 (PMC10608223; doi:10.3390/jpm13101497)
Supplement: Supplementary file 1 [file jpm-13-01497-s001.zip]

Archive with 1 entries (1 files):
- jpm-2643793-supplementary.pdf
